# Supplementary material for: Genetic Landscape of Congenital Cataracts in a Swiss Cohort: Addressing Diagnostic Oversights in Nance–Horan Syndrome
Source: Biomedicines. 2025 Aug 2;13(8):1883. doi: 10.3390/biomedicines13081883 (PMC12383364; doi:10.3390/biomedicines13081883)
Supplement: Supplementary file 1 [file biomedicines-13-01883-s001.zip]

Archive with 1 entries (1 files):
- biomedicines-3705163-supplementary.pdf
